# Supplementary material for: Refined Multiscale Fuzzy Entropy to Analyse Post-Exercise Cardiovascular Response in Older Adults With Orthostatic Intolerance
Source: Entropy (Basel). 2018 Nov 8;20(11):860. doi: 10.3390/e20110860 (PMC7512426; doi:10.3390/e20110860)
Supplement: Supplementary File 1 [file entropy-20-00860-s001.zip]

Archive with 1 entries (1 files):
- entropy-353357-supplementary.pdf
